# Supplementary material for: REV7 Monomer Is Unable to Participate in Double Strand Break Repair and Translesion Synthesis but Suppresses Mitotic Errors
Source: Int J Mol Sci. 2023 Oct 31;24(21):15799. doi: 10.3390/ijms242115799 (PMC10649693; doi:10.3390/ijms242115799)
Supplement: Supplementary file 1 [file ijms-24-15799-s001.zip]

Archive with 1 entries (1 files):
- ijms-2617309-supplementary.pdf
